# Supplementary material for: The impact of life satisfaction on acculturation and institutional recommendation among international students in China: does acculturative stress matter?
Source: Front Psychol. 2025 Jul 2;16:1584210. doi: 10.3389/fpsyg.2025.1584210 (PMC12269862; doi:10.3389/fpsyg.2025.1584210)
Supplement: Supplementary file 1 [file Table_1.XLSX]

## Sheet: Sheet1
ACD1	ACD2	ACD3	ACCM1	ACCM2	ACCM3	ACCM4	H&S1	H&S2	H&S3	SS1	SS2	SS3	SOC1	SOC2	SOC3	SOC4	DISC1	DISC2	DISC3	ACSTR1	ACSTR2	ACSTR3	ACSTR4	ACSTR5	ACSTR6	ACSTR7	ACSTR8	ACSTR9	ACSTR10	ACCLT1	ACCLT2	ACCLT3	ACCLT4	ACCLT5	ACCLT6	ACCLT7	ACCLT8	ACCLT9	ACCLT10	ACCLT11	ACCLT12	INST1	INST2	INST3
3	3	3	4	5	4	4	4	4	3	3	4	4	3	4	4	4	3	4	4	4	2	3	3	2	3	3	2	3	2	2	3	2	3	3	4	4	3	4	3	3	3	2	2	3
3	3	3	2	3	4	3	2	3	3	4	3	4	3	3	3	4	3	3	3	2	3	3	4	4	2	2	3	3	4	4	4	2	2	3	3	4	2	4	2	2	3	3	3	3
3	3	3	2	3	3	3	3	3	3	3	3	1	2	4	3	5	5	5	4	5	3	4	3	4	3	3	4	3	2	3	2	2	4	3	3	3	3	3	3	3	4	1	3	4
3	2	3	2	4	4	2	4	2	4	3	2	4	2	4	4	4	3	3	4	3	2	3	3	3	2	3	3	3	2	3	4	3	4	3	4	4	3	4	3	3	4	2	3	4
5	4	3	4	4	3	4	4	4	4	4	4	4	3	4	4	4	4	4	4	4	3	4	4	4	3	3	4	4	3	4	4	3	4	4	2	4	4	4	2	4	2	2	3	3
2	3	3	2	2	2	1	1	1	1	1	1	4	2	3	2	3	2	4	4	3	2	3	2	3	2	2	3	3	3	3	2	2	3	4	3	4	4	4	3	4	3	4	5	1
4	4	4	4	1	1	3	3	3	4	3	3	1	3	3	3	1	3	4	4	4	2	4	4	5	3	3	4	4	4	5	3	4	5	4	5	5	5	5	1	5	4	1	3	5
4	3	2	2	4	3	4	4	2	3	5	4	4	3	4	5	4	3	4	1	3	4	3	3	2	3	4	5	4	3	3	4	4	4	4	5	3	4	4	2	2	3	3	3	4
4	4	4	4	4	4	4	4	4	4	4	4	4	4	4	4	4	4	4	4	4	4	4	4	4	4	4	4	4	4	4	4	4	4	4	4	4	4	4	4	4	4	4	4	4
3	2	2	3	3	3	4	4	4	4	2	3	4	3	3	4	4	4	4	4	4	2	3	3	1	3	3	3	3	2	4	3	3	4	3	4	4	4	4	2	4	4	2	2	4
4	2	3	2	1	1	3	2	3	2	3	2	3	2	4	3	4	4	3	3	3	4	3	4	4	4	3	4	4	3	4	4	4	4	4	4	4	4	4	2	4	4	3	4	3
4	4	3	2	4	4	4	4	4	4	4	4	4	3	4	4	4	4	4	4	4	2	4	3	3	2	3	3	3	4	4	2	3	2	5	4	4	4	4	2	4	3	2	2	4
4	3	3	3	3	3	3	3	3	3	3	3	3	3	3	4	3	3	3	3	3	3	3	3	3	3	3	3	3	3	3	3	3	3	3	3	3	3	3	3	3	3	3	3	3
5	4	4	5	4	4	4	5	5	4	4	4	5	4	5	5	5	5	5	5	5	1	5	1	5	1	4	4	3	5	1	4	5	1	5	5	5	5	5	5	5	1	4	4	5
4	5	4	4	5	5	5	4	4	4	4	4	4	4	4	4	4	4	4	4	4	2	5	4	3	3	2	5	4	4	4	4	4	4	4	4	4	4	4	4	4	4	2	2	5
3	4	4	3	3	4	2	2	3	3	2	2	4	2	3	4	4	4	4	4	4	1	4	2	5	4	3	3	4	4	4	4	4	2	3	2	4	5	4	4	4	4	2	2	4
4	3	3	3	2	3	3	2	3	3	4	3	4	3	3	3	4	3	4	4	4	2	4	2	2	2	4	5	4	4	4	4	4	4	3	4	4	4	4	3	4	4	2	4	3
3	1	3	1	3	2	3	3	2	3	3	3	3	3	3	3	3	3	3	3	4	3	3	4	3	4	3	3	4	4	4	3	3	4	4	4	3	4	4	4	4	4	4	3	4
3	3	3	3	3	4	2	2	3	2	2	3	3	4	3	2	3	3	4	3	2	4	2	3	3	4	3	1	3	4	3	3	3	3	3	3	4	2	3	4	4	4	3	4	4
5	4	5	5	5	5	3	5	5	4	5	5	5	5	5	5	5	5	5	5	5	5	5	5	5	5	5	5	5	4	4	5	5	3	3	5	4	4	4	4	4	4	4	5	5
3	3	2	4	5	3	4	4	4	4	2	1	3	4	5	1	1	4	2	5	4	5	3	4	4	4	3	3	5	5	3	2	4	3	4	3	2	2	3	3	3	4	4	4	4
3	2	3	4	2	3	3	3	4	3	3	3	4	2	3	2	2	3	5	3	2	2	3	4	2	2	3	3	3	3	3	2	3	4	3	3	2	3	3	3	4	3	2	2	3
4	4	3	5	5	5	3	2	2	2	3	2	4	3	4	2	3	5	5	4	3	3	3	4	3	3	3	3	2	4	3	4	5	4	4	4	4	4	4	3	3	5	3	5	5
4	4	4	4	4	4	4	4	4	4	4	4	4	4	4	4	4	4	4	4	1	2	4	3	4	3	3	4	3	3	2	2	4	3	4	4	1	4	3	3	4	4	1	2	4
5	5	5	2	1	1	3	1	2	1	1	1	4	3	3	4	2	3	1	1	1	5	1	1	1	2	1	3	1	3	1	2	1	5	4	5	5	5	5	1	1	3	5	5	2
4	1	1	2	2	2	1	4	2	2	2	2	4	2	4	3	4	3	2	4	3	4	3	1	3	2	3	3	3	2	3	2	3	5	5	4	4	4	5	3	4	5	4	4	3
3	4	2	5	5	5	3	3	2	2	2	3	2	4	4	5	2	3	3	3	4	3	1	1	5	5	3	3	5	1	2	3	4	2	3	2	4	5	4	2	2	2	2	4	2
4	4	4	4	4	4	4	4	4	4	3	4	5	5	5	3	3	2	5	5	4	4	4	5	2	2	3	2	3	2	2	2	2	2	2	4	4	4	4	2	2	2	1	3	3
2	2	2	1	2	2	3	1	1	1	1	1	1	3	3	3	3	3	5	5	4	3	2	1	5	3	3	3	3	2	3	2	3	3	3	3	3	3	3	3	3	3	3	3	3
3	1	1	1	1	1	3	3	3	3	3	3	3	3	3	3	3	3	3	3	3	3	3	3	3	3	3	3	3	3	3	3	3	3	3	3	3	3	3	3	3	3	3	3	3
3	3	3	2	2	3	3	2	2	2	2	2	3	2	4	2	4	4	3	2	1	3	2	3	2	2	2	4	2	2	4	2	4	3	4	3	4	4	4	4	4	2	4	4	4
4	2	2	1	1	1	1	4	1	3	3	3	1	1	2	1	3	3	3	2	1	2	2	1	3	3	3	2	3	3	2	3	3	3	3	3	3	3	4	2	3	3	3	4	3
4	3	3	4	4	4	2	4	4	4	4	4	4	4	4	4	4	4	4	2	2	3	2	3	4	4	3	4	4	3	4	4	3	4	1	4	4	3	3	3	3	4	3	4	4
5	5	4	4	5	5	4	4	4	5	4	3	5	3	4	5	5	3	4	5	3	2	5	4	5	3	3	4	3	3	5	4	4	3	5	4	5	5	5	5	5	4	4	4	3
4	3	3	2	2	3	3	4	4	1	3	2	4	2	4	4	5	4	3	3	3	4	4	4	4	3	3	3	4	1	1	2	2	4	4	4	2	4	4	1	4	4	2	4	4
3	4	4	4	3	3	2	3	3	2	2	2	4	2	3	4	4	2	1	4	4	3	2	2	3	3	3	3	3	4	3	2	4	4	4	4	4	4	1	4	4	4	3	2	2
4	3	2	3	4	5	3	4	3	3	2	1	4	3	4	4	4	4	2	4	4	2	4	4	4	2	2	2	3	4	1	1	3	4	3	2	3	4	4	2	3	4	4	4	4
4	4	4	3	5	4	4	3	4	4	4	2	4	4	3	4	4	4	4	3	4	4	4	4	4	2	2	4	4	3	4	3	4	3	3	3	3	4	4	2	2	3	2	4	2
4	4	4	4	4	4	4	4	4	4	5	5	4	4	4	4	3	4	5	4	4	3	5	3	2	4	4	5	5	4	5	3	4	5	5	5	5	5	5	4	4	4	1	1	1
5	5	5	4	4	4	5	5	4	4	4	4	5	4	4	4	4	4	4	4	4	2	4	4	2	4	4	3	4	3	4	4	4	4	4	4	4	4	4	2	4	4	2	2	4
3	2	4	2	1	1	3	1	1	2	2	3	1	3	3	1	1	1	3	1	1	2	2	2	3	3	3	3	3	4	4	4	4	3	3	1	4	4	4	4	4	4	4	3	1
3	4	4	4	4	3	3	4	4	4	4	3	4	4	3	4	3	4	3	4	4	3	3	3	4	4	4	3	3	3	4	3	4	4	4	4	3	4	3	3	4	3	4	3	4
4	2	4	4	4	4	4	4	4	4	4	4	4	4	4	4	4	4	4	4	4	4	4	4	4	4	4	4	4	4	4	4	4	4	4	4	4	4	4	4	4	4	4	4	4
4	4	4	2	4	3	4	4	4	4	4	4	4	3	4	4	4	4	4	4	4	2	4	4	3	3	3	4	4	3	4	4	3	3	3	4	4	5	3	3	4	4	2	2	2
4	4	3	2	3	4	5	5	5	5	5	3	5	5	5	5	5	5	5	5	5	5	5	2	5	2	2	4	2	2	5	5	5	3	2	4	4	4	4	1	5	4	1	1	1
2	2	2	4	4	4	2	4	4	3	4	3	3	2	4	3	4	4	4	3	3	4	3	4	4	4	4	3	4	2	2	4	2	2	4	2	5	4	4	4	3	4	2	4	2
4	4	4	4	4	4	4	5	4	4	3	3	5	4	5	5	4	4	5	5	4	4	4	5	4	3	5	5	4	5	4	4	3	5	5	5	5	4	4	2	4	3	2	3	5
2	2	1	2	3	2	3	3	2	2	2	2	2	2	2	4	4	4	2	2	2	2	2	4	4	2	4	4	4	3	5	4	3	4	4	4	4	4	2	4	4	4	4	4	4
4	3	3	2	4	5	4	4	5	5	5	5	5	4	4	4	4	4	4	5	4	2	3	4	2	1	3	4	4	2	3	4	4	4	4	4	4	4	4	2	4	3	3	3	4
4	3	1	3	4	2	4	4	4	4	4	4	4	4	4	4	4	4	3	4	3	4	4	4	4	4	4	4	4	4	4	4	4	4	4	4	4	4	4	4	4	4	4	4	4
5	5	4	3	4	4	3	3	2	4	3	3	4	3	4	4	4	4	4	4	4	2	3	3	2	2	3	3	3	2	4	4	1	4	4	4	3	4	4	3	3	3	2	3	3
4	4	4	3	4	4	4	4	4	4	4	4	4	4	4	4	4	4	4	4	4	2	4	4	4	3	2	3	4	4	2	2	4	2	2	4	4	4	4	4	4	4	4	2	4
4	4	4	4	4	4	4	4	4	4	4	4	4	4	4	4	5	4	4	4	4	4	4	4	4	4	4	4	4	4	4	4	4	4	4	4	4	4	4	4	4	4	4	4	4
4	3	3	2	2	2	2	2	3	3	3	1	4	4	2	3	3	3	4	3	3	3	3	3	4	3	3	3	3	3	3	3	3	2	3	3	3	3	3	3	3	3	3	3	3
4	4	4	4	4	5	4	4	4	4	4	4	5	4	3	3	3	3	4	4	4	4	4	4	2	3	3	4	3	3	4	3	3	4	4	4	4	4	4	4	4	4	4	4	4
4	4	3	4	4	4	3	4	4	4	4	4	4	4	4	4	4	4	4	4	4	4	4	4	4	4	4	4	4	3	4	4	4	3	4	4	4	4	4	4	4	4	4	4	4
4	4	4	4	4	2	3	4	4	3	3	3	4	4	4	4	4	4	3	4	3	3	4	4	4	4	4	4	4	4	4	4	4	4	4	3	4	4	4	4	4	4	3	4	4
5	5	5	5	5	4	4	4	3	4	4	4	2	2	3	1	2	4	3	4	2	4	3	3	4	4	3	3	3	3	3	3	3	2	2	3	3	4	2	5	3	3	3	3	4
5	4	5	4	4	5	4	5	3	4	3	4	5	3	4	4	4	3	3	4	5	4	3	4	4	4	3	3	3	3	4	4	3	4	4	4	3	4	4	2	4	4	3	2	4
4	3	3	3	3	3	4	4	4	4	4	4	4	3	3	3	4	4	4	4	4	2	4	3	4	2	3	3	4	2	2	4	2	3	3	3	2	4	4	2	4	4	2	2	3
4	4	3	4	3	3	5	5	5	5	4	5	5	3	4	4	3	4	5	5	5	5	5	4	5	4	4	4	3	4	3	4	3	3	3	3	5	4	5	3	5	5	1	1	4
4	4	4	4	4	4	4	4	4	5	5	5	5	4	4	4	4	4	4	4	4	3	4	4	3	3	3	3	3	2	3	3	3	2	4	4	4	4	5	3	4	4	3	2	3
4	4	3	4	4	2	4	4	4	4	4	4	4	2	4	4	4	3	4	4	4	2	4	4	3	4	3	4	4	2	4	4	4	4	4	4	4	4	3	2	4	4	2	2	4
3	3	3	3	3	3	3	3	3	3	3	3	3	3	3	3	3	3	3	3	3	3	3	3	3	3	3	3	3	3	3	3	3	3	3	3	3	3	3	3	3	3	3	3	3
5	4	4	3	5	4	4	2	4	4	4	4	5	2	2	3	2	3	2	3	4	2	3	3	1	2	2	4	3	1	5	3	3	1	4	4	2	2	4	2	4	3	2	3	2
3	3	1	2	3	5	5	5	3	5	1	3	5	3	3	5	5	3	4	5	4	1	3	4	5	3	3	3	3	1	3	2	3	4	3	3	3	3	4	2	3	4	2	3	5
4	3	3	2	3	2	4	4	2	4	2	2	4	2	3	3	3	4	4	4	2	2	4	2	2	2	3	3	3	2	3	3	3	4	4	4	4	4	4	3	3	4	3	3	3
5	4	4	4	4	4	4	4	4	4	4	4	4	4	4	4	4	4	4	4	4	4	4	4	4	4	4	4	4	4	4	4	4	4	4	4	4	4	4	4	4	4	4	4	4
3	3	3	3	3	3	3	3	3	3	3	2	2	3	3	3	3	3	2	3	4	4	4	4	3	3	3	3	3	2	2	3	4	4	3	4	3	3	3	3	3	3	4	3	3
4	3	4	4	4	4	3	4	3	4	4	2	3	3	2	3	4	2	3	3	3	4	3	3	4	4	4	4	4	4	3	4	4	4	3	3	4	4	4	3	4	4	3	4	3
4	2	2	2	2	2	2	2	2	2	2	2	4	4	4	4	4	4	4	4	4	4	4	4	4	2	4	4	4	2	4	4	4	4	4	4	3	4	4	2	4	4	4	4	4
4	3	3	3	2	4	4	4	4	4	5	4	5	3	3	3	4	3	4	5	4	2	4	3	3	3	3	5	4	2	4	4	5	3	3	4	5	4	3	3	4	4	3	3	4
5	4	4	4	2	2	1	1	1	1	1	2	1	1	1	1	1	1	3	1	1	4	2	4	3	4	2	3	2	2	1	2	4	4	3	3	4	3	4	2	2	4	4	4	4
2	2	2	2	2	3	4	3	4	4	4	4	4	2	2	4	4	4	4	4	4	2	4	4	2	2	4	2	3	2	2	2	4	4	4	3	4	4	4	3	4	4	4	3	4
3	2	3	2	4	4	4	4	4	4	4	4	4	2	4	2	3	3	4	4	4	1	3	2	3	3	2	3	3	4	4	2	3	2	4	4	3	4	4	2	4	4	2	3	3
4	3	4	3	3	3	4	3	4	4	4	3	4	4	4	4	3	4	3	3	4	2	4	3	4	2	3	4	3	3	4	4	3	3	3	4	4	3	3	3	3	3	3	4	3
3	1	3	1	3	4	3	3	1	3	4	3	5	2	2	1	1	1	2	4	5	3	3	4	5	3	2	5	2	2	4	3	3	4	5	4	4	5	5	1	4	4	5	5	1
4	4	4	4	5	3	4	4	3	3	3	4	4	3	2	3	4	4	5	5	4	2	3	4	2	3	3	3	3	4	4	4	2	2	3	5	2	4	4	4	4	4	3	2	4
2	3	4	5	4	3	2	4	3	3	3	3	4	3	3	4	4	4	4	3	3	3	3	3	3	3	3	3	3	3	3	3	3	3	3	3	3	3	3	3	3	3	2	3	3
4	4	4	4	4	4	4	4	4	4	4	4	4	4	4	3	3	3	4	4	4	3	4	2	4	2	2	3	3	2	2	4	2	3	4	3	3	3	3	3	3	3	3	3	3
3	3	3	3	4	4	4	4	4	3	4	4	4	4	4	4	4	4	4	3	3	3	3	3	3	3	3	4	4	3	4	4	3	2	3	3	3	4	4	3	4	4	4	3	4
3	4	3	4	4	4	4	4	4	3	4	3	4	4	4	4	4	4	4	4	4	4	4	4	4	4	4	4	4	4	4	4	4	4	4	4	4	4	4	4	4	4	4	4	4
4	4	4	4	4	3	4	3	3	4	4	3	3	3	4	4	4	4	4	4	4	4	4	4	4	4	4	4	4	4	4	4	4	4	4	4	4	4	4	4	4	4	3	3	3
4	4	4	4	4	4	4	4	4	4	4	4	4	4	4	4	4	4	4	4	4	4	4	4	2	3	4	3	3	2	2	4	5	5	5	5	2	5	1	1	1	1	1	2	2
4	3	3	3	3	3	4	3	2	2	2	3	2	2	2	3	3	2	3	2	2	3	3	3	2	2	2	3	2	2	2	2	3	3	3	3	2	3	3	2	3	3	2	3	2
5	5	5	4	4	5	4	4	4	4	3	4	4	4	4	4	4	4	3	4	4	1	4	4	3	4	4	5	4	4	4	4	4	3	4	4	4	4	4	4	4	4	1	1	4
4	4	5	3	4	4	3	3	4	4	3	4	4	4	4	4	4	4	4	4	4	2	5	4	4	3	4	5	4	3	4	2	4	3	4	4	1	4	5	3	4	4	2	1	3
4	4	4	4	5	3	4	4	4	4	3	5	5	4	4	4	5	5	5	4	5	1	5	5	1	4	3	2	4	4	5	4	5	3	4	2	3	5	4	3	4	4	1	3	5
5	5	5	5	5	5	4	4	4	4	4	4	4	4	4	4	5	4	4	4	4	4	4	4	4	4	4	4	4	4	4	4	4	4	4	4	4	4	4	4	4	4	4	4	4
4	4	4	3	4	3	3	3	3	2	2	2	3	3	2	3	4	3	4	4	4	2	4	4	3	3	3	3	3	2	5	2	3	4	5	4	2	4	5	3	3	1	1	2	5
3	3	3	1	2	4	1	1	1	2	3	2	4	2	2	2	2	1	3	3	3	4	2	2	3	2	2	2	2	2	2	2	2	2	3	2	2	3	4	3	3	2	3	4	2
4	3	3	1	4	3	1	1	2	1	3	3	4	4	3	1	1	2	3	3	4	2	3	5	3	3	2	3	3	3	3	3	3	3	3	3	3	3	3	3	3	3	3	3	3
4	4	3	4	4	3	3	3	3	4	4	4	4	4	4	4	4	4	4	4	5	4	4	3	2	3	2	4	4	1	1	4	2	2	4	4	4	4	4	2	4	2	3	4	4
4	3	3	2	3	4	3	2	3	3	3	3	5	3	3	2	3	3	4	4	4	2	3	4	2	3	4	4	3	2	3	3	3	4	4	4	4	5	4	4	3	4	3	3	4
3	4	5	3	4	4	5	3	3	4	5	4	3	2	5	3	4	5	4	5	4	3	3	5	4	3	5	4	3	5	5	4	5	3	4	4	5	4	3	3	4	3	5	4	3
4	4	4	4	3	4	5	4	2	4	4	3	4	4	3	4	3	5	4	5	5	5	3	1	4	4	4	3	3	2	4	4	4	2	3	4	5	5	5	4	4	4	4	5	3
4	3	3	5	3	3	4	5	5	3	4	5	4	5	3	4	5	4	3	3	4	5	4	4	3	5	3	3	4	3	5	4	5	3	5	5	4	3	5	3	4	4	3	3	4
5	5	4	4	5	5	5	5	5	5	4	4	5	5	5	5	5	5	4	4	4	4	4	4	4	4	4	4	4	4	4	4	4	4	4	4	4	4	5	3	4	4	2	3	3
3	3	3	1	1	3	1	1	2	2	2	1	3	1	1	1	2	1	1	2	3	4	2	1	4	1	1	3	1	1	1	3	3	1	1	3	3	3	3	1	1	1	5	3	1
4	4	3	3	4	4	3	3	3	4	3	3	3	3	3	3	3	3	4	3	4	4	4	4	4	3	3	4	4	4	4	4	4	4	4	4	4	3	3	3	4	4	4	4	4
3	4	3	4	4	2	2	3	3	2	3	3	3	3	4	4	4	4	4	4	4	3	3	4	3	2	2	3	3	2	4	3	3	3	4	4	4	4	4	1	3	4	4	3	3
3	3	3	2	2	4	3	4	4	4	3	3	3	3	4	3	3	3	3	3	3	3	4	4	4	3	3	2	3	3	3	3	3	3	3	3	3	4	4	3	3	3	3	3	3
4	5	4	4	4	5	4	5	5	5	4	5	4	4	4	4	5	5	5	4	5	5	4	4	5	5	4	5	4	4	5	4	4	4	5	4	4	4	4	4	4	5	4	4	5
4	4	5	4	5	4	5	4	4	5	5	4	5	5	5	4	4	4	4	5	4	5	5	5	4	5	4	4	4	4	5	4	4	4	4	4	5	5	5	4	4	4	4	4	4
4	4	4	4	4	4	4	4	4	4	4	4	4	4	5	4	4	5	5	5	5	5	4	4	4	4	4	5	4	4	4	5	5	4	4	4	5	4	4	4	4	4	4	4	4
4	4	4	4	4	4	4	4	4	4	4	4	5	4	4	4	4	4	4	4	4	5	5	5	4	4	4	4	4	4	4	4	4	4	4	4	4	4	4	4	4	4	5	5	4
5	5	5	5	5	5	5	4	4	5	5	5	5	4	4	4	4	4	5	5	5	4	4	4	4	4	4	5	5	5	5	5	5	5	5	4	4	4	4	4	4	4	4	4	4
5	5	4	4	4	5	4	4	4	4	5	5	4	4	4	4	4	4	5	4	4	4	4	4	4	4	4	4	5	4	4	4	4	4	4	4	4	4	5	4	5	4	4	5	4
4	4	5	5	5	5	5	5	5	5	5	5	5	5	4	4	4	4	4	4	4	4	4	4	4	4	4	4	4	4	4	4	4	4	4	5	5	4	4	4	4	4	4	4	4
4	4	4	5	5	5	5	5	5	5	5	5	5	5	4	4	4	4	4	4	4	4	4	4	4	4	4	4	4	4	4	4	4	4	4	4	4	4	4	4	4	4	4	4	4
4	5	5	5	5	5	5	5	5	5	5	5	5	5	4	4	4	4	4	4	4	4	4	4	4	4	5	4	5	4	5	4	4	5	4	4	4	4	4	4	4	4	4	4	4
4	4	4	4	4	4	4	4	4	4	4	4	4	4	4	4	4	4	4	4	4	4	4	4	4	4	4	4	4	4	4	5	5	4	4	5	5	5	5	4	5	4	4	4	4
4	5	4	5	4	5	3	4	4	5	3	5	3	4	5	4	4	4	4	5	5	4	4	4	4	5	5	4	4	5	4	4	5	4	3	4	5	4	3	5	4	3	4	4	4
5	4	4	5	4	4	5	3	4	5	5	4	4	4	4	4	5	4	4	5	4	4	5	5	4	4	4	4	4	4	4	4	4	4	4	4	4	4	4	2	4	4	4	5	4
3	4	3	3	4	4	2	2	3	3	3	3	4	2	3	1	5	4	4	3	4	2	5	5	5	1	1	3	3	2	1	4	2	5	5	5	5	5	5	1	4	5	1	3	5
4	4	3	5	5	4	4	4	4	4	4	5	5	4	4	4	4	4	4	4	5	2	4	3	4	3	3	4	4	4	3	4	5	4	4	4	3	5	5	4	4	4	2	2	4
3	3	3	3	5	5	4	3	4	3	3	2	4	2	4	2	3	3	4	4	3	2	5	3	4	2	3	4	3	2	3	3	3	4	4	4	4	3	4	2	3	3	1	1	4
5	2	3	2	2	3	4	4	3	4	4	4	4	4	4	4	4	4	4	4	4	4	4	4	4	4	4	4	4	4	4	4	4	4	4	4	4	4	4	1	4	4	4	4	4
4	4	4	4	4	4	4	4	4	4	4	4	5	5	4	5	4	4	5	5	5	4	4	4	4	4	4	4	4	4	5	4	4	4	4	4	4	4	4	4	4	4	4	4	4
4	4	4	4	4	4	4	4	4	4	4	4	5	4	5	5	5	5	5	5	5	5	4	4	4	4	4	4	5	5	5	5	5	5	4	4	4	4	4	4	4	4	4	4	4
4	4	5	5	5	4	4	4	4	4	5	4	4	4	4	4	4	4	5	4	5	4	4	4	4	5	4	4	5	5	5	4	4	4	4	4	4	4	4	4	5	5	5	4	4
4	4	4	4	4	4	4	4	4	4	4	4	4	4	4	4	4	4	4	4	4	4	4	4	4	4	4	4	4	5	5	4	4	4	4	4	4	4	4	4	4	4	4	4	4
4	5	4	5	5	5	5	4	4	5	5	4	4	5	4	5	5	5	5	4	5	5	5	5	5	5	5	5	5	4	4	4	5	5	5	5	5	5	5	5	5	5	5	5	5
4	4	5	4	4	4	4	4	4	4	5	5	4	4	4	5	5	4	4	4	5	5	4	5	4	5	5	4	4	4	4	4	4	5	4	5	5	5	5	5	5	4	4	4	5
4	5	4	5	5	5	4	5	4	4	4	4	5	5	4	5	4	4	4	5	4	4	4	4	5	5	5	4	5	4	4	4	4	5	4	4	4	5	4	4	4	5	4	4	4
4	4	4	4	4	4	4	4	4	4	4	4	4	4	4	4	4	4	5	4	4	4	4	4	4	4	4	4	4	4	4	5	5	4	4	5	4	4	4	4	4	5	5	5	5
4	4	4	4	4	4	4	5	5	5	5	5	5	5	5	5	4	4	4	5	5	5	4	4	4	5	5	5	5	5	5	5	5	5	5	4	5	5	5	5	5	5	4	5	4
4	4	5	5	5	5	5	5	5	5	5	5	5	5	5	5	5	5	5	5	5	5	5	5	5	5	5	5	5	5	5	5	5	5	5	5	5	5	5	5	5	5	5	5	5
4	4	5	5	4	5	4	5	4	5	5	5	4	5	5	5	5	5	5	5	5	4	4	4	5	5	5	4	5	4	5	4	4	5	5	5	5	5	4	4	5	4	5	5	4
5	5	4	4	5	5	5	4	5	5	4	4	4	4	4	4	4	4	4	5	5	4	5	5	5	4	4	5	5	5	4	4	4	5	5	4	4	4	4	4	4	4	5	4	4
5	5	4	5	5	4	4	5	5	4	4	5	5	5	5	5	5	4	4	5	4	5	5	5	4	5	5	5	5	5	5	4	4	4	4	5	4	5	4	5	5	4	4	4	5
5	4	5	5	5	5	5	5	5	4	5	5	5	5	5	5	5	5	4	5	4	5	5	5	4	5	4	4	5	5	5	5	5	4	4	4	5	5	5	5	5	5	5	5	5
4	4	4	5	5	5	5	5	5	5	5	5	5	5	5	4	5	4	4	4	5	4	5	5	5	5	5	4	4	4	5	5	4	5	5	4	5	5	5	5	5	5	5	5	4
5	5	5	5	4	5	4	5	4	5	4	4	5	5	5	5	4	4	5	5	5	5	5	4	5	5	5	5	5	5	5	5	5	5	5	5	5	5	4	4	4	4	4	5	5
4	5	5	5	5	5	5	5	5	5	5	4	5	5	5	4	5	5	5	5	5	5	5	5	5	5	4	5	5	5	5	5	4	5	5	5	5	4	4	5	5	5	5	5	5
5	5	4	5	5	4	5	5	5	4	5	4	4	5	4	5	5	5	5	5	4	5	4	4	5	5	5	5	5	5	5	5	4	5	5	5	5	5	5	5	5	5	5	4	4
5	5	4	5	4	4	5	5	5	5	5	5	5	4	5	5	5	5	5	4	5	5	4	5	4	4	4	4	4	4	5	4	5	5	5	5	5	5	4	5	4	4	5	4	5
4	4	4	5	5	5	4	4	4	4	4	5	4	4	4	4	4	5	4	4	4	4	4	3	4	4	4	4	4	4	4	4	4	3	3	4	3	4	4	4	3	4	2	2	4
4	4	5	4	5	4	5	5	4	5	5	5	5	4	4	4	4	4	4	5	5	5	4	4	4	5	4	5	5	5	4	4	5	5	4	5	5	5	4	5	4	4	5	5	5
4	4	4	5	5	5	5	5	4	4	4	4	5	4	5	5	4	4	4	4	4	3	4	3	4	3	2	5	4	3	4	4	4	4	4	4	2	4	4	3	4	5	2	2	4
5	5	5	5	4	5	5	5	5	5	5	4	5	5	5	5	5	5	5	5	5	5	4	5	5	4	5	5	4	4	4	4	5	4	4	4	5	5	5	5	5	4	4	5	4
4	5	5	5	5	5	4	5	5	5	5	5	4	5	4	5	5	4	5	5	5	4	4	4	5	4	5	4	5	4	5	4	5	4	4	5	5	5	4	4	5	4	5	5	5
4	5	5	5	5	5	4	5	5	5	4	5	5	5	5	5	5	5	5	5	4	4	5	5	5	5	5	5	5	5	5	5	5	5	4	4	4	4	5	5	4	5	4	5	5
5	5	5	5	5	4	4	4	4	5	5	4	4	4	5	5	5	5	5	4	5	5	4	5	4	5	4	5	5	5	4	4	4	4	4	4	4	4	4	4	4	5	5	5	5
5	5	5	5	5	5	5	4	5	5	5	5	5	5	4	5	4	5	5	5	5	5	5	5	5	5	4	4	5	4	4	4	5	4	4	4	5	5	5	5	5	5	5	5	5
5	5	5	5	5	5	5	5	5	5	4	5	5	5	5	5	5	5	4	5	5	5	5	5	5	4	4	4	5	5	5	4	5	4	4	4	5	5	5	5	5	4	4	4	5
4	4	4	5	5	4	5	5	5	5	5	5	4	5	5	5	5	5	4	4	4	5	5	4	5	5	5	4	5	5	5	4	5	4	5	5	5	5	5	5	5	4	5	4	5
5	5	4	5	5	4	4	5	5	5	5	4	5	4	5	5	4	5	4	4	5	5	5	5	5	5	4	4	5	5	5	5	5	4	5	5	5	4	5	5	5	4	5	4	5
4	4	5	4	5	4	5	4	5	5	5	5	5	4	5	5	5	5	5	5	5	5	5	5	4	4	5	4	4	5	4	5	4	5	4	5	5	5	5	4	5	4	5	4	4
4	4	5	4	5	5	5	5	5	5	4	5	5	5	5	4	4	4	4	4	4	5	5	4	4	4	4	5	5	5	5	5	4	4	4	5	5	5	5	5	5	5	5	5	5
5	5	4	4	4	4	5	5	5	4	4	5	5	5	5	5	5	4	5	4	4	4	5	5	5	5	5	5	5	5	4	4	4	5	4	4	5	4	4	5	4	4	4	4	5
4	4	4	5	5	5	4	4	4	4	4	4	5	4	4	5	5	5	4	4	4	3	4	3	4	2	2	5	4	4	4	4	4	4	4	4	3	5	4	4	4	5	2	2	4
5	5	5	5	5	5	5	5	5	5	4	5	5	5	5	5	5	5	5	5	5	2	4	4	4	4	4	4	4	3	4	5	5	5	5	5	4	5	5	2	5	5	1	1	4
5	5	5	5	5	5	5	5	5	4	5	5	5	5	5	5	5	5	4	5	4	2	5	4	4	4	4	5	4	3	4	5	5	5	5	5	3	5	5	2	5	5	2	2	4
4	4	5	5	5	5	4	4	4	4	3	4	4	4	4	4	4	4	3	4	4	3	4	3	4	2	3	4	3	3	4	4	5	4	4	4	3	4	4	2	4	4	3	4	3
5	5	5	5	5	4	5	4	5	5	5	5	5	4	5	5	5	5	4	5	4	4	5	3	4	3	4	4	4	3	4	4	5	4	4	4	4	4	4	4	4	5	2	2	4
5	5	4	5	5	4	5	5	5	5	4	4	5	5	5	5	5	5	4	5	5	3	5	4	4	3	3	4	4	4	4	4	5	4	4	4	3	4	4	4	4	5	2	2	4
4	4	4	4	4	4	3	3	4	4	4	4	4	4	4	4	4	4	4	4	4	4	4	4	4	4	4	4	4	4	4	4	4	4	4	4	4	4	4	4	4	4	4	4	4
3	4	5	4	5	5	4	5	5	5	4	4	5	5	5	4	5	4	5	5	5	4	3	4	4	5	5	4	4	4	4	5	4	5	4	4	3	4	4	5	5	5	5	4	4
4	4	4	4	4	3	3	5	5	5	4	4	5	5	5	5	5	5	4	4	4	4	4	4	4	4	4	4	4	4	4	4	4	4	4	4	5	5	5	5	5	5	5	5	5
4	4	4	4	4	4	4	4	4	4	4	4	4	4	4	4	4	4	4	4	4	4	4	4	4	4	4	4	4	4	4	4	4	4	4	4	4	4	4	4	4	4	4	4	4
4	5	4	5	4	3	3	3	3	5	4	4	4	4	5	5	5	5	4	5	5	4	4	5	5	5	4	4	5	4	4	5	5	4	4	4	4	5	4	5	5	4	4	4	5
4	4	4	4	4	4	4	4	4	4	4	4	4	4	5	4	4	4	4	4	5	4	4	4	4	4	4	4	4	4	4	4	4	4	4	4	4	4	4	4	4	4	4	4	4
3	4	3	3	3	3	3	2	3	4	4	4	4	4	4	4	4	4	4	4	4	4	4	4	4	4	4	4	4	4	4	4	4	4	4	4	4	4	4	4	4	4	4	4	4
4	4	4	4	4	4	4	4	4	4	4	4	4	4	4	4	4	4	4	4	4	4	4	4	4	4	4	4	4	4	4	3	4	4	4	4	4	4	4	4	4	4	4	4	4
4	4	4	4	4	4	4	4	4	4	4	4	4	4	4	4	4	4	4	4	4	4	4	4	4	4	4	4	4	4	4	4	4	4	4	4	4	4	4	4	4	4	4	4	4
4	4	4	4	4	4	4	4	4	4	4	4	4	4	4	4	4	4	4	4	4	4	4	4	4	4	4	4	4	4	4	4	4	4	4	4	4	4	4	4	4	4	4	4	4
4	4	4	4	5	4	4	4	4	4	4	4	4	4	4	4	4	4	4	4	4	4	4	4	4	4	4	4	4	4	4	4	4	4	4	4	4	4	4	4	4	4	4	4	4
4	4	4	4	4	4	4	4	4	4	4	4	4	4	4	4	4	4	4	4	4	4	4	4	4	4	4	4	4	4	4	4	4	4	4	4	4	4	4	4	4	4	4	4	4
5	5	5	4	5	4	4	4	4	4	4	4	4	4	4	4	4	4	4	4	4	4	4	4	4	4	4	4	4	4	4	4	4	4	4	4	4	4	4	4	4	4	4	4	4
4	4	4	4	4	4	5	5	4	4	4	4	4	5	4	4	4	5	4	4	4	4	4	4	4	4	4	4	4	4	4	4	4	4	4	4	4	4	4	4	4	4	4	4	4
4	4	4	4	4	4	4	4	4	4	4	4	4	4	4	4	4	4	4	5	4	4	4	4	4	4	4	4	4	4	4	4	4	4	4	4	4	4	4	4	4	4	4	4	4
4	4	5	4	5	4	5	4	4	4	4	4	4	4	4	4	4	4	4	4	4	4	4	4	4	4	4	4	4	4	4	4	4	4	4	4	4	4	4	4	4	4	4	4	4
4	4	4	4	4	4	4	4	4	4	4	4	4	4	5	4	4	4	4	4	4	4	4	4	4	4	4	4	4	4	4	4	4	4	4	4	4	4	4	4	4	4	4	4	4
5	5	4	5	5	4	4	4	4	4	4	4	4	4	4	4	4	4	4	4	4	4	4	4	4	4	4	4	4	4	4	4	4	4	4	4	4	4	4	4	4	4	4	4	4
4	4	4	4	4	4	4	4	4	4	4	4	4	4	4	4	4	4	4	4	4	4	4	4	4	4	4	4	4	4	4	4	4	4	4	4	4	4	4	4	4	4	4	4	4
4	4	4	4	4	4	4	4	4	4	4	4	4	4	4	4	4	4	4	4	4	4	4	4	4	4	4	4	4	4	4	4	4	4	4	4	4	4	4	4	4	4	4	4	4
4	4	4	4	4	4	4	4	4	4	4	4	4	4	4	4	4	4	4	4	4	4	4	4	4	4	4	4	4	4	4	4	4	4	4	4	4	4	4	4	4	4	4	4	4
4	5	4	5	5	4	4	4	4	5	5	5	5	5	5	5	5	5	5	4	4	3	4	4	3	4	4	4	4	4	4	4	4	4	4	4	4	4	4	4	4	4	4	4	4
4	4	4	4	4	4	4	4	4	4	4	4	4	4	4	4	4	4	3	4	4	4	4	4	4	4	4	4	4	4	4	4	4	4	3	3	3	4	4	4	4	4	4	4	4
4	4	4	4	5	5	5	4	4	4	4	3	5	4	4	4	4	4	4	4	4	4	4	4	4	4	4	4	4	4	4	4	4	4	4	4	4	4	4	4	4	4	4	4	4
4	4	4	4	4	4	4	3	4	4	4	4	4	4	4	4	4	4	4	4	4	4	4	4	4	4	4	4	4	4	4	4	4	4	4	4	4	4	4	4	4	4	4	4	4
4	4	4	4	4	5	4	4	4	4	3	4	4	4	4	4	4	5	3	4	4	4	4	3	4	2	2	4	3	3	4	4	5	4	3	4	3	4	4	4	4	4	4	3	3
4	4	3	4	5	4	4	4	4	5	4	4	4	4	4	4	4	5	3	4	4	3	4	3	4	2	2	4	3	3	3	4	4	4	3	4	3	4	4	4	4	4	4	4	3
5	5	5	5	5	5	5	5	5	5	5	5	4	5	4	5	5	5	4	4	4	2	5	4	4	4	4	4	4	4	4	4	5	4	4	4	4	4	4	2	4	5	2	2	4
4	4	3	4	4	4	4	4	3	4	3	4	4	4	4	4	4	5	3	4	3	3	4	3	4	3	3	4	3	3	4	4	4	4	2	3	3	3	4	4	4	4	2	2	3
4	4	4	4	4	5	5	5	5	5	4	4	5	4	4	4	5	5	4	4	4	2	4	3	4	2	2	4	4	4	4	4	5	4	4	4	4	4	4	2	4	5	2	1	4
4	5	4	5	5	5	5	5	5	5	5	5	5	4	4	5	5	5	4	5	5	2	5	2	4	3	4	4	4	4	4	4	5	4	4	4	3	4	4	2	4	5	1	2	4
4	4	3	4	5	5	5	5	5	4	4	4	4	4	4	4	5	5	4	4	4	2	4	2	4	2	2	4	3	2	4	4	5	4	4	4	2	4	4	2	4	5	3	3	2
4	4	3	4	5	5	4	4	4	4	3	4	4	4	4	4	5	5	3	4	4	2	4	2	4	2	2	4	3	3	4	4	4	4	3	4	2	4	4	4	4	5	4	2	4
5	5	5	5	5	5	5	5	5	5	5	5	5	5	5	5	5	5	4	5	5	2	4	2	4	4	4	4	4	4	4	5	5	5	4	5	3	4	5	2	4	5	2	2	4
4	4	4	5	5	4	4	4	4	4	4	4	5	5	5	5	5	5	4	4	4	2	4	3	4	4	3	4	4	3	4	4	5	4	4	4	2	4	5	2	4	5	2	2	4
4	4	4	5	5	5	5	5	4	4	4	4	5	4	4	4	5	5	4	4	4	2	4	2	4	3	3	4	4	3	4	4	4	4	4	4	2	4	4	2	4	5	1	1	4
4	4	4	4	4	4	4	4	4	4	3	4	4	4	4	4	4	4	3	4	4	4	4	2	4	2	2	4	3	3	4	4	4	4	2	4	2	4	4	2	4	4	2	2	3
4	4	4	4	5	5	3	4	4	4	4	4	5	4	5	5	5	4	3	4	4	3	4	2	4	2	2	4	3	2	4	4	4	4	4	4	2	4	4	2	4	4	2	2	4
4	4	4	5	5	5	4	4	4	4	4	4	5	4	4	5	5	5	4	4	4	2	4	2	4	4	3	4	4	3	4	4	4	4	4	4	2	4	4	2	4	5	2	2	4
4	4	4	5	5	5	4	4	4	4	3	4	5	5	4	5	5	5	4	4	4	2	4	2	4	2	2	4	4	2	4	4	4	4	4	4	3	4	4	2	4	5	2	2	4
5	5	4	5	5	5	4	4	5	4	4	5	5	4	5	5	5	5	4	4	4	2	5	3	4	2	2	4	4	2	4	5	5	4	4	4	3	4	4	2	4	5	2	2	4
5	5	4	5	5	5	5	5	5	5	5	5	5	5	5	5	5	5	4	5	5	2	5	4	4	2	2	4	4	2	4	5	5	5	5	5	2	5	5	2	4	5	1	1	4
4	4	3	5	5	5	4	4	4	4	3	4	5	5	5	5	5	4	4	4	4	2	4	2	4	1	1	4	3	2	4	4	4	4	4	4	3	4	4	3	4	5	2	2	4
5	5	5	5	5	5	5	5	5	5	5	5	5	5	5	5	5	5	4	5	5	2	5	2	5	2	2	4	4	3	4	4	4	5	5	5	3	4	5	1	5	5	1	1	4
4	4	4	4	4	4	4	4	3	4	5	4	5	4	4	4	4	3	4	4	4	4	4	3	4	4	4	4	4	4	4	4	4	4	4	4	4	4	4	4	4	4	3	4	4
4	4	4	3	3	5	5	5	5	5	5	4	4	4	4	4	4	4	4	4	4	4	4	4	4	4	4	4	4	4	4	4	4	4	4	4	5	5	5	5	4	4	4	4	4
4	4	4	3	4	4	4	4	4	4	4	4	4	4	4	4	4	4	4	4	4	5	5	5	5	5	5	5	5	5	5	5	5	5	4	5	4	5	4	5	5	5	4	4	4
4	4	4	4	4	4	4	4	4	4	4	4	5	4	4	4	4	4	4	4	4	4	4	4	4	4	4	4	5	4	4	4	4	4	4	4	4	4	4	4	4	4	4	4	4
4	4	5	5	4	4	5	5	5	4	4	4	4	4	4	4	4	4	5	5	4	3	4	4	4	4	5	4	4	4	4	4	4	4	4	5	4	4	4	4	4	4	4	4	4
5	5	4	5	5	5	4	5	4	4	5	5	4	4	4	3	4	4	4	5	4	4	4	4	3	4	5	4	4	5	5	4	4	4	4	4	4	4	4	4	4	4	4	4	3
4	4	4	4	4	4	4	4	4	4	4	3	5	5	5	3	4	4	5	4	5	5	5	4	4	4	4	4	4	4	4	4	5	4	3	4	5	4	5	4	5	4	5	4	4
5	4	5	5	5	4	5	4	4	4	4	5	5	5	5	5	5	5	5	5	5	5	4	3	3	4	5	5	5	4	4	4	4	4	4	4	4	4	5	5	5	5	4	4	4
5	5	4	5	5	5	5	5	5	5	4	5	5	5	5	5	5	5	4	5	5	2	5	2	4	4	4	4	4	4	4	5	5	5	5	5	4	5	5	2	5	5	5	5	4
5	5	5	3	5	5	5	5	5	5	4	4	5	5	5	5	5	5	4	5	5	2	5	3	4	4	4	4	4	4	5	5	5	5	5	5	4	5	5	2	5	5	1	1	4
4	4	2	5	5	4	4	4	4	4	3	4	4	4	5	5	5	4	3	4	4	4	4	2	4	2	2	4	4	3	4	4	4	3	2	3	2	3	4	3	4	4	2	3	3
5	5	5	5	5	5	5	5	5	5	5	5	5	5	5	5	5	5	4	5	5	2	5	4	4	4	4	4	4	3	4	5	5	5	5	5	4	5	5	2	5	5	2	2	4
5	5	5	5	5	5	5	5	5	5	4	5	5	5	5	5	5	5	4	5	5	2	4	4	4	4	4	4	4	3	4	5	5	5	5	5	4	5	5	2	5	5	1	1	4
5	5	5	5	5	5	5	5	5	5	5	5	5	5	5	5	5	5	5	5	5	1	5	4	4	4	4	4	4	3	5	5	5	5	5	5	4	5	5	1	5	5	1	1	4
5	5	5	5	5	5	5	5	5	5	5	5	5	5	5	5	5	5	4	4	4	1	4	4	4	4	4	4	4	4	4	5	5	5	5	4	3	4	4	2	4	5	2	2	4
4	4	3	5	5	4	4	4	4	4	3	4	4	4	4	4	4	4	3	4	4	3	4	2	4	2	2	4	2	2	4	4	4	3	2	2	2	3	4	2	4	3	3	3	4
5	5	5	5	5	5	5	5	5	5	5	5	5	5	5	5	5	5	4	4	4	2	4	4	4	3	4	4	4	3	4	5	4	5	5	5	2	4	4	2	4	4	2	2	4
5	4	4	5	5	4	4	4	3	4	5	4	5	4	4	4	4	4	4	4	4	4	4	4	4	4	4	4	4	4	4	4	4	4	4	4	5	4	4	4	4	4	4	4	4
4	4	5	4	5	5	4	5	5	5	5	4	4	4	4	4	4	4	4	4	4	4	4	4	4	4	4	4	4	4	4	4	4	4	5	4	4	4	4	4	4	4	4	4	4
5	4	4	4	4	5	5	5	4	4	4	4	4	4	4	4	4	4	4	5	4	5	4	4	4	4	4	5	4	4	4	4	4	5	4	4	4	5	4	4	4	4	4	4	4
5	4	4	4	4	5	4	4	5	5	5	4	5	4	4	4	4	5	4	4	4	4	4	4	4	4	4	5	5	3	5	3	5	4	5	4	4	4	5	4	4	4	3	4	4
5	4	4	4	4	4	4	4	4	4	4	4	4	4	4	4	4	4	4	4	5	4	4	4	4	4	4	4	4	4	4	4	4	4	4	4	4	4	4	4	4	4	4	4	4
4	4	4	4	4	5	5	5	5	5	5	5	5	5	4	4	5	5	4	4	4	5	5	4	5	5	5	5	5	5	5	5	4	4	4	4	4	5	5	5	5	5	5	5	5
4	3	4	4	4	3	4	4	4	4	4	4	4	4	4	4	4	4	4	4	4	4	5	5	4	4	4	4	4	4	4	4	4	4	4	4	4	4	4	5	5	5	5	5	4
4	4	4	4	5	5	5	5	5	5	5	5	5	5	4	4	4	4	4	4	3	4	4	4	4	4	4	4	4	4	4	4	4	4	4	4	4	4	4	4	4	4	4	4	4
4	4	4	4	4	4	4	4	4	4	4	4	4	4	4	4	4	5	5	5	4	4	4	4	4	4	4	4	4	4	4	4	4	4	4	4	4	4	4	5	5	4	4	3	4
4	5	4	5	5	5	5	4	5	4	4	4	5	4	4	4	3	4	5	4	5	4	5	4	5	5	4	4	5	4	4	5	4	4	3	5	4	4	4	4	4	4	5	5	4
5	4	5	4	4	5	5	4	4	5	4	5	4	4	4	4	4	4	4	4	4	4	5	4	5	4	5	5	4	4	4	4	4	4	4	4	4	4	4	4	4	4	4	4	3
4	4	4	4	4	4	4	4	4	4	4	4	4	4	4	4	4	4	4	4	4	4	4	4	4	4	4	4	4	4	4	4	4	4	4	4	4	4	4	4	4	4	4	4	4
4	4	4	4	4	4	4	4	4	4	4	4	4	4	4	4	4	4	4	4	4	4	4	5	5	5	5	5	5	4	5	5	5	5	5	5	4	5	5	5	5	5	5	5	5
5	4	5	5	5	4	4	5	5	5	4	5	5	4	4	4	4	5	4	4	4	4	4	4	4	4	4	5	4	5	4	4	4	5	4	4	4	4	4	4	5	5	4	3	4
4	4	3	4	4	5	4	4	4	4	4	4	5	5	5	5	5	5	4	4	4	3	4	2	4	3	3	4	4	3	4	4	5	4	3	4	3	4	4	3	4	5	2	2	4
4	4	4	5	5	4	4	4	4	4	4	4	5	5	5	5	5	5	4	4	4	2	4	4	4	4	4	4	4	3	4	4	5	4	4	4	2	4	4	2	4	5	2	2	4
4	4	3	4	5	5	5	4	4	4	4	4	5	5	5	5	5	5	4	4	4	2	4	4	4	4	4	4	4	3	4	4	4	4	4	4	2	4	4	2	4	4	2	2	4
5	5	5	5	5	5	5	5	5	5	5	5	5	5	5	5	5	4	4	5	5	2	4	4	4	4	4	4	4	4	4	4	5	4	5	5	2	4	5	1	4	5	2	2	4
4	4	4	4	4	4	4	4	4	4	3	4	5	5	5	5	5	5	3	4	4	3	4	3	4	2	3	4	3	2	4	4	4	3	2	3	2	4	4	3	4	4	2	2	3
4	5	5	4	5	5	4	4	4	4	4	4	5	5	5	4	5	5	3	4	4	2	4	2	4	2	2	4	3	2	4	4	4	3	3	4	2	4	4	2	3	4	2	2	3
5	5	5	5	5	5	5	5	5	5	4	5	5	5	5	5	5	5	4	4	4	2	4	4	4	3	4	4	4	3	4	4	4	4	4	4	2	4	4	1	4	5	2	2	4
4	4	4	5	5	5	4	4	4	4	3	4	5	5	5	5	5	5	4	4	4	3	4	4	4	3	4	4	4	3	4	4	4	4	4	4	2	4	4	3	4	4	2	2	4
5	5	4	5	5	5	5	5	5	5	5	5	5	5	5	5	5	5	4	5	5	2	4	4	4	4	4	4	4	4	4	5	5	5	5	5	4	5	5	2	4	4	1	1	5
4	5	5	5	5	4	4	4	4	4	4	4	4	4	5	5	4	5	5	4	4	4	4	4	4	5	4	4	4	4	4	4	4	4	4	4	4	4	4	5	5	4	5	4	4
4	3	3	4	5	5	4	5	3	5	5	4	4	5	4	4	4	5	5	5	5	4	4	4	4	4	4	4	5	4	4	4	5	5	5	5	5	5	5	4	4	4	4	4	4
4	4	4	5	5	5	4	4	4	5	4	4	5	5	5	5	5	5	5	5	5	1	5	4	4	3	4	4	4	3	4	5	5	5	5	5	2	5	5	1	5	5	1	1	5
4	4	4	4	4	4	4	4	4	4	4	4	4	4	4	4	4	4	4	4	4	4	4	4	4	4	4	4	4	4	4	4	4	4	4	5	5	5	4	5	4	5	5	5	5
4	4	4	4	4	4	3	3	3	3	3	3	3	3	3	4	4	4	4	4	4	4	4	4	4	4	4	4	4	4	4	4	4	4	4	4	4	4	4	4	4	4	4	4	4
4	4	4	4	4	4	4	5	5	5	5	5	5	5	5	4	5	5	5	5	5	5	5	5	5	4	4	5	5	5	5	4	4	4	4	4	4	4	4	4	4	4	4	5	4
4	4	4	4	4	5	4	5	4	4	4	4	4	4	5	4	5	4	3	5	5	5	5	5	5	5	5	5	4	4	5	5	5	5	4	4	5	4	4	5	4	5	4	4	4
5	5	4	5	5	5	5	5	4	5	4	4	5	4	5	5	5	5	5	5	5	2	4	3	4	2	4	4	4	2	4	5	4	4	3	4	2	4	4	2	4	4	1	1	4
5	5	4	5	5	5	5	5	4	4	4	4	5	5	5	5	5	5	3	4	4	3	4	2	4	2	3	4	3	2	4	4	4	4	2	3	2	3	3	3	4	5	2	2	4
4	4	4	5	5	5	4	4	4	4	4	4	5	5	5	5	5	5	4	5	4	2	4	4	4	4	4	4	4	4	4	5	5	4	4	4	4	4	4	2	4	5	2	2	4
4	4	3	5	5	5	4	4	4	4	4	4	5	5	5	5	5	5	4	5	5	2	4	4	4	3	4	4	4	3	4	4	5	4	4	4	2	4	4	2	4	5	2	2	4
5	5	5	5	5	5	5	5	5	5	5	5	5	5	5	5	5	5	5	5	5	2	4	4	4	4	4	4	4	3	4	4	5	5	5	5	3	4	5	1	4	5	1	1	4
4	5	3	5	5	5	4	4	4	4	4	4	5	5	5	5	5	5	4	4	4	3	4	3	4	3	4	4	4	3	4	4	4	4	3	4	2	4	4	2	4	4	2	2	4
4	4	4	4	4	4	4	4	4	4	4	4	4	4	4	4	3	3	2	4	4	4	4	4	4	4	4	4	4	4	4	4	4	4	4	4	4	4	4	4	4	4	4	4	4
4	4	4	4	4	2	4	4	4	1	1	1	1	4	4	5	2	4	4	4	4	4	4	4	4	4	4	3	4	4	4	4	4	1	3	4	4	4	3	4	3	4	4	4	4
4	4	4	4	4	4	4	4	4	4	4	4	4	4	4	4	4	4	4	5	5	2	4	4	2	3	3	3	4	3	4	4	4	4	4	4	4	4	4	3	4	3	1	2	4
4	4	4	4	4	5	2	2	1	3	3	1	4	4	4	2	3	3	5	4	4	3	4	3	3	3	4	5	1	1	4	4	3	1	3	3	4	4	4	3	3	4	4	4	4
4	4	4	4	4	4	4	4	4	4	4	4	4	4	4	4	4	4	4	4	4	4	4	4	4	4	4	4	4	4	4	4	4	4	4	4	4	4	4	4	4	4	4	4	4
4	4	4	3	4	4	4	4	4	4	4	4	4	4	4	4	4	4	4	4	4	4	4	4	4	4	4	4	3	4	4	4	4	2	2	3	3	4	3	3	3	3	2	2	3
2	2	2	2	2	2	2	2	2	3	3	2	4	2	3	4	3	3	3	3	3	3	2	4	4	2	2	2	3	2	2	2	2	2	4	2	3	4	3	2	3	2	3	2	3
5	4	3	4	4	2	4	4	3	4	4	4	4	4	4	4	4	4	4	3	3	2	3	4	2	2	3	3	4	4	2	4	4	4	4	4	5	4	5	3	4	4	3	3	3
4	4	4	4	4	3	4	5	5	5	4	4	4	4	4	4	4	4	4	5	4	2	4	2	4	4	4	4	4	3	5	4	4	4	3	2	4	5	4	4	3	4	1	2	5
5	4	4	4	4	3	4	4	5	4	5	4	4	4	4	4	5	4	4	4	5	2	2	3	4	5	4	4	4	3	4	4	5	4	4	4	4	5	5	4	3	4	1	2	4
4	4	5	5	4	4	4	4	4	5	4	4	4	3	4	4	5	4	4	4	4	2	4	2	4	4	4	4	3	3	4	4	4	4	4	3	4	5	5	4	4	4	2	1	4
4	5	4	4	4	4	4	4	5	3	4	4	4	3	5	4	4	4	4	5	4	2	4	4	4	3	3	4	4	2	4	4	4	4	4	4	4	5	4	4	4	4	2	2	4
4	5	4	4	4	4	4	5	5	4	5	5	4	4	4	4	4	5	4	4	5	2	3	5	3	3	4	3	4	2	4	3	4	4	5	4	4	5	5	4	4	4	1	2	4
5	4	4	5	5	4	4	4	5	5	4	4	4	4	4	5	3	4	4	4	4	2	3	4	4	3	4	5	3	3	4	4	4	5	5	4	4	4	4	5	4	4	1	2	4
4	5	5	5	4	5	4	4	4	4	5	4	5	4	4	5	4	5	5	5	4	4	5	4	4	4	5	5	5	4	4	4	4	5	5	4	4	4	5	5	5	4	5	5	4
4	4	4	4	4	4	4	4	4	4	4	4	4	4	4	4	4	4	4	4	4	4	4	4	4	5	5	4	4	5	4	4	4	4	4	4	4	4	4	4	4	4	4	4	4
4	4	4	5	5	4	4	4	4	5	4	5	4	5	5	5	5	4	4	4	4	2	4	3	4	3	4	3	2	1	4	4	4	4	4	5	4	4	4	4	4	4	1	2	4
4	5	5	5	5	4	4	4	4	5	4	5	5	3	4	5	4	5	5	5	5	5	5	5	5	4	4	4	3	4	5	5	4	5	4	4	4	5	5	4	4	4	4	4	4
4	5	5	5	5	4	4	4	4	5	4	5	5	3	4	5	4	5	5	5	5	5	5	5	5	4	4	4	3	4	5	5	4	5	4	4	4	5	5	4	4	4	4	4	4
4	3	4	4	5	5	5	5	5	5	4	4	4	5	5	4	4	5	4	4	4	5	4	4	5	5	5	4	4	4	4	4	4	5	4	4	4	4	5	4	4	5	3	4	4
4	4	4	5	5	5	4	4	4	4	5	4	4	4	4	4	4	5	4	4	4	2	2	4	3	3	4	4	3	2	4	4	4	4	4	4	4	4	4	4	4	4	2	1	4
4	4	4	4	4	4	4	4	4	4	4	5	5	5	4	4	4	4	5	4	4	2	3	4	5	3	4	4	3	3	4	4	4	4	4	4	4	4	4	4	4	4	2	2	4
5	4	4	5	5	5	4	4	4	4	4	4	4	5	5	5	5	5	4	4	4	3	4	2	4	2	4	4	4	2	4	4	5	4	4	4	2	4	4	2	4	4	2	2	4
4	4	3	5	5	5	4	4	4	4	4	4	5	5	5	5	5	5	4	4	4	2	4	3	4	2	4	4	4	3	4	4	4	4	4	4	3	4	4	2	4	4	2	2	4
5	5	4	5	5	5	4	4	4	4	4	4	5	5	5	5	5	5	4	4	4	2	4	4	4	3	4	4	4	3	4	4	5	4	4	4	3	4	4	2	4	4	2	2	4
4	4	3	5	5	5	4	4	4	4	3	4	4	4	4	4	4	4	3	4	4	4	4	2	4	2	2	4	3	2	4	4	4	3	4	3	2	4	3	2	4	4	2	2	3
5	5	4	5	5	5	5	5	5	5	4	4	5	5	5	5	5	5	5	5	5	1	4	4	4	3	4	4	4	4	4	5	5	5	5	5	2	5	4	1	5	5	1	1	2
